# Supplementary material for: Assessment and Modeling of Plasmonic Photothermal Therapy Delivered via a Fiberoptic Microneedle Device Ex Vivo
Source: Pharmaceutics. 2021 Dec 10;13(12):2133. doi: 10.3390/pharmaceutics13122133 (PMC8703536; doi:10.3390/pharmaceutics13122133)
Supplement: Supplementary file 1 [file pharmaceutics-13-02133-s001.zip]

Archive with 1 entries (1 files):
- pharmaceutics-1472997-supplementary.pdf
